# Supplementary material for: PcWRKY11, an II-d WRKY Transcription Factor from Polygonum cuspidatum, Enhances Salt Tolerance in Transgenic Arabidopsis thaliana
Source: Int J Mol Sci. 2022 Apr 14;23(8):4357. doi: 10.3390/ijms23084357 (PMC9025145; doi:10.3390/ijms23084357)
Supplement: Supplementary file 1 [file ijms-23-04357-s001.zip]

Archive with 1 entries (1 files):
- ijms-1668531-supplementary.pdf
